# Supplementary material for: Micro-scale modelling of the urban wind speed for air pollution applications
Source: Sci Rep. 2019 Oct 3;9:14279. doi: 10.1038/s41598-019-50033-2 (PMC6776543; doi:10.1038/s41598-019-50033-2)
Supplement: Supplementary file 1 — Google Maps of the Stations [file 41598_2019_50033_MOESM1_ESM.zip]

Archive with 1 entries (1 files):
- Stations.kml
