# Supplementary material for: Micro-scale modelling of the urban wind speed for air pollution applications
Source: Sci Rep. 2019 Oct 3;9:14279. doi: 10.1038/s41598-019-50033-2 (PMC6776543; doi:10.1038/s41598-019-50033-2)
Supplement: Supplementary file 1 — Google Maps of the Stations [file 41598_2019_50033_MOESM1_ESM.zip › Stations.kml]

<?xml version="1.0" encoding="UTF-8"?>
<kml xmlns="http://www.opengis.net/kml/2.2" xmlns:gx="http://www.google.com/kml/ext/2.2" xmlns:kml="http://www.opengis.net/kml/2.2" xmlns:atom="http://www.w3.org/2005/Atom">
<Document>
	<name>Stations.kml</name>
	<StyleMap id="m_ylw-pushpin">
		<Pair>
			<key>normal</key>
			<styleUrl>#s_ylw-pushpin</styleUrl>
		</Pair>
		<Pair>
			<key>highlight</key>
			<styleUrl>#s_ylw-pushpin_hl</styleUrl>
		</Pair>
	</StyleMap>
	<Style id="s_ylw-pushpin">
		<IconStyle>
			<scale>1.1</scale>
			<Icon>
				<href>http://maps.google.com/mapfiles/kml/pushpin/ylw-pushpin.png</href>
			</Icon>
			<hotSpot x="20" y="2" xunits="pixels" yunits="pixels"/>
		</IconStyle>
	</Style>
	<Style id="s_ylw-pushpin_hl">
		<IconStyle>
			<scale>1.3</scale>
			<Icon>
				<href>http://maps.google.com/mapfiles/kml/pushpin/ylw-pushpin.png</href>
			</Icon>
			<hotSpot x="20" y="2" xunits="pixels" yunits="pixels"/>
		</IconStyle>
	</Style>
	<Folder>
		<name>Stations</name>
		<open>1</open>
		<Placemark>
			<name>HCOE</name>
			<LookAt>
				<longitude>12.5611369616946</longitude>
				<latitude>55.69933872850425</latitude>
				<altitude>0</altitude>
				<heading>0.0002435885367728962</heading>
				<tilt>14.84222131401197</tilt>
				<range>512.0509104779235</range>
				<gx:altitudeMode>relativeToSeaFloor</gx:altitudeMode>
			</LookAt>
			<styleUrl>#m_ylw-pushpin</styleUrl>
			<Point>
				<gx:drawOrder>1</gx:drawOrder>
				<coordinates>12.561112263144,55.70012529289384,0</coordinates>
			</Point>
		</Placemark>
		<Placemark>
			<name>Jagtvej</name>
			<LookAt>
				<longitude>12.55359566438324</longitude>
				<latitude>55.699159976151</latitude>
				<altitude>2.419532278950977</altitude>
				<heading>-2.664527448748219e-005</heading>
				<tilt>0</tilt>
				<range>200.0546366720719</range>
				<gx:altitudeMode>relativeToSeaFloor</gx:altitudeMode>
			</LookAt>
			<styleUrl>#m_ylw-pushpin</styleUrl>
			<Point>
				<gx:drawOrder>1</gx:drawOrder>
				<coordinates>12.55359566474847,55.69876860886487,0</coordinates>
			</Point>
		</Placemark>
		<Placemark>
			<name>HCAB</name>
			<LookAt>
				<longitude>12.57166510910981</longitude>
				<latitude>55.6743675342312</latitude>
				<altitude>0</altitude>
				<heading>-1.910916427515293e-006</heading>
				<tilt>0</tilt>
				<range>145.7461470660193</range>
				<gx:altitudeMode>relativeToSeaFloor</gx:altitudeMode>
			</LookAt>
			<styleUrl>#m_ylw-pushpin</styleUrl>
			<Point>
				<gx:drawOrder>1</gx:drawOrder>
				<coordinates>12.57171752636045,55.6741475547289,0</coordinates>
			</Point>
		</Placemark>
		<Placemark>
			<name>Kastrup</name>
			<LookAt>
				<longitude>12.64667886557035</longitude>
				<latitude>55.61475390165184</latitude>
				<altitude>0</altitude>
				<heading>0.05525121170923124</heading>
				<tilt>30.00439968258563</tilt>
				<range>979.6511134997249</range>
				<gx:altitudeMode>relativeToSeaFloor</gx:altitudeMode>
			</LookAt>
			<styleUrl>#m_ylw-pushpin</styleUrl>
			<Point>
				<gx:drawOrder>1</gx:drawOrder>
				<coordinates>12.64545269855275,55.613663,0</coordinates>
			</Point>
		</Placemark>
		<Placemark>
			<name>Tirstrup</name>
			<LookAt>
				<longitude>10.62550400773723</longitude>
				<latitude>56.30838369761305</latitude>
				<altitude>0</altitude>
				<heading>0.002797399554442156</heading>
				<tilt>45.09812179431472</tilt>
				<range>101.9159875108165</range>
				<gx:altitudeMode>relativeToSeaFloor</gx:altitudeMode>
			</LookAt>
			<styleUrl>#m_ylw-pushpin</styleUrl>
			<Point>
				<gx:drawOrder>1</gx:drawOrder>
				<coordinates>10.62537390813768,56.30828276483531,0</coordinates>
			</Point>
		</Placemark>
		<Placemark>
			<name>Aarhus</name>
			<LookAt>
				<longitude>10.19722803309538</longitude>
				<latitude>56.15188015034681</latitude>
				<altitude>0</altitude>
				<heading>-0.3493346499629007</heading>
				<tilt>29.99954179089328</tilt>
				<range>408.7151599877825</range>
				<gx:altitudeMode>relativeToSeaFloor</gx:altitudeMode>
			</LookAt>
			<styleUrl>#m_ylw-pushpin</styleUrl>
			<Point>
				<gx:drawOrder>1</gx:drawOrder>
				<coordinates>10.19729771186484,56.15119634001876,0</coordinates>
			</Point>
		</Placemark>
	</Folder>
</Document>
</kml>
